# Supplementary material for: Medication-Wide Association Study Using Electronic Health Record Data of Prescription Medication Exposure and Multifetal Pregnancies: Retrospective Study
Source: JMIR Med Inform. 2022 Jun 7;10(6):e32229. doi: 10.2196/32229 (PMC9214620; doi:10.2196/32229)
Supplement: Multimedia Appendix 5 [file medinform_v10i6e32229_app5.xlsx]

## Sheet: Model_1_results (no adj)
	medication_name	med_multbirth_pvalue	med_multiplebirth_OR	med_multiplebirth_OR_LowerCI	med_multiplebirth_OR_UpperCI	num_patients_w_med	med_multiplebirth_pvalue_bonf	pval_P	bonf_P	ACTUAL
1	acetaminophen_merged	0.231919	1.03139	0.980426	1.08501	36	1	0	0	0
2	Advair	0.00664721	1.11482	1.03066	1.20586	15	0.870784	1	0	0
3	Albuterol	0.00152441	1.10559	1.03906	1.17637	24	0.199698	1	0	0
4	alprazolam_xanax	0.0672621	1.10556	0.992896	1.231	8	1	0	0	0
5	amlodipine_norvasc	0.69689	0.975636	0.861765	1.10455	6	1	0	0	0
6	amoxicillin_amoxitabs	1.16e-10	1.10866	1.07442	1.14398	94	1.52e-08	1	1	0
7	aspirin_merged	0.551814	0.975633	0.899496	1.05822	14	1	0	0	0
8	Augmentin	0.633307	0.975635	0.881613	1.07969	9	1	0	0	0
9	Bactrim	0.524686	0.975633	0.904227	1.05268	16	1	0	0	0
10	Benzocaine	0.476931	0.975631	0.911508	1.04426	20	1	0	0	0
11	benzonatate_tessalon_perles	0.722154	0.975637	0.851618	1.11772	5	1	0	0	0
12	bisacodyl_dulcolax	0.512003	0.975632	0.90628	1.05029	17	1	0	0	0
13	cabergoline	0.124497	1.07826	0.979429	1.18706	10	1	0	0	1
14	calcium_carbonate_tums	0.722154	0.975637	0.851618	1.11772	5	1	0	0	0
15	Carboprost	0.722154	0.975637	0.851618	1.11772	5	1	0	0	0
16	cephalexin_keflex	0.524686	0.975633	0.904227	1.05268	16	1	0	0	0
17	cetirizine_zyrtec	0.512003	0.975632	0.90628	1.05029	17	1	0	0	0
19	Chorionic_Gonadotropin	5.35e-12	1.36169	1.24732	1.48655	12	7e-10	1	1	1
20	ciprofloxacin_cipro	0.551814	0.975633	0.899496	1.05822	14	1	0	0	0
21	clindamycin_clindagel	0.59789	0.975635	0.890181	1.06929	11	1	0	0	0
22	Clomiphene	4.66e-11	1.32722	1.21993	1.44394	13	6.11e-09	1	1	1
24	Crinone	0.00545393	1.06638	1.01912	1.11583	45	0.714465	1	0	1
25	cyclobenzaprine_flexeril	0.0370139	1.07315	1.00426	1.14676	21	1	1	0	0
26	Dalteparin	0.259184	1.04789	0.966112	1.13658	14	1	0	0	0
27	Depo_Provera	0.581706	0.975634	0.893661	1.06513	12	1	0	0	0
28	diazepam_valium	0.0249077	1.1526	1.01808	1.30489	6	1	1	0	0
29	Diclegis	0.24681	0.975619	0.935704	1.01724	53	1	0	0	0
31	dicyclomine_bentyl	0.0114711	1.19166	1.04019	1.36519	5	1	1	0	0
32	diphenhydramine_benadryl	0.0908206	1.03141	0.995095	1.06905	72	1	0	0	0
33	docusate_colace	0.253592	1.01854	0.986916	1.05119	93	1	0	0	0
34	Doxycycline	1.4e-27	1.25299	1.20314	1.30492	56	1.84e-25	1	1	0
35	doxylamine_dramamine_unisom	0.270416	0.97562	0.933724	1.0194	48	1	0	0	0
36	EMLA	2.74e-13	1.26654	1.18877	1.3494	23	3.59e-11	1	1	0
37	endocet_percocet_roxicet	0.647247	1.00929	0.970106	1.05005	59	1	0	0	0
38	enoxaparin_lovenox	0.428897	1.01806	0.973893	1.06424	47	1	0	0	0
39	Ephedrine	0.722154	0.975637	0.851618	1.11772	5	1	0	0	0
40	epinephrine_merged	0.0437622	1.12548	1.00331	1.26252	7	1	1	0	0
41	esomeprazole_nexium	0.652863	0.975636	0.876211	1.08634	8	1	0	0	0
42	Estrace	0.0437622	1.12548	1.00331	1.26252	7	1	1	0	1
43	Estradiol	0.00152441	1.10559	1.03906	1.17637	24	0.199698	1	0	1
44	famotidine_pepcid	0.417374	0.975629	0.919154	1.03557	26	1	0	0	0
45	Fentanyl	0.417374	0.975629	0.919154	1.03557	26	1	0	0	0
46	ferrous_sulfate_feosol	0.615043	0.975635	0.886208	1.07409	10	1	0	0	0
47	fexofenadine_allegra	0.673948	0.975636	0.869734	1.09443	7	1	0	0	0
48	Flovent	0.652863	0.975636	0.876211	1.08634	8	1	0	0	0
49	fluconazole_diflucan	0.124464	1.03361	0.990926	1.07813	52	1	0	0	0
50	fluoxetine_sarafem	0.722154	0.975637	0.851618	1.11772	5	1	0	0	0
51	fluticasone_flonase	0.524686	0.975633	0.904227	1.05268	16	1	0	0	0
52	Folbecal	0.566378	0.975634	0.896742	1.06147	13	1	0	0	0
53	Folic_Acid	0.265478	0.97562	0.934144	1.01894	49	1	0	0	0
54	Follistim	2.72e-16	1.33805	1.24795	1.43466	19	3.56e-14	1	1	1
55	gabapentin_neurontin	0.69689	0.975636	0.861765	1.10455	6	1	0	0	0
56	guaifenesin_mucinex	0.722154	0.975637	0.851618	1.11772	5	1	0	0	0
57	heparin	0.00213391	1.06515	1.0231	1.10893	57	0.279543	1	0	0
58	Hydrochlorothiazide	0.673948	0.975636	0.869734	1.09443	7	1	0	0	0
59	hydrocortisone_proctosol_anusol	0.633307	0.975635	0.881613	1.07969	9	1	0	0	0
60	hydromorphone_dilaudid	0.124464	1.03361	0.990926	1.07813	52	1	0	0	0
61	hydroxychloroquine_plaquenil	0.633307	0.975635	0.881613	1.07969	9	1	0	0	0
62	Hydroxyzine	0.69689	0.975636	0.861765	1.10455	6	1	0	0	0
64	ibuprofen_merged	0.266156	1.02838	0.978884	1.08038	38	1	0	0	0
65	Insulin__Aspart__Human	0.0249077	1.1526	1.01808	1.30489	6	1	1	0	0
66	insulin_glargine_lantus	0.652863	0.975636	0.876211	1.08634	8	1	0	0	0
67	insulin_isophane_human	0.329091	1.03857	0.96256	1.12059	16	1	0	0	0
69	Ketorolac	0.455683	0.97563	0.914395	1.04097	22	1	0	0	0
70	Labetalol	0.537938	0.975633	0.901977	1.0553	15	1	0	0	0
71	lamotrigine_lamictal	0.673948	0.975636	0.869734	1.09443	7	1	0	0	0
72	lansoprazole_prevacid	0.673948	0.975636	0.869734	1.09443	7	1	0	0	0
73	letrozole	0.733079	1.00987	0.954433	1.06853	29	1	0	0	1
74	Levaquin	0.673948	0.975636	0.869734	1.09443	7	1	0	0	0
75	levetiracetam_keppra	0.69689	0.975636	0.861765	1.10455	6	1	0	0	0
76	levonorgestrel_planB_onestep	0.722154	0.975637	0.851618	1.11772	5	1	0	0	0
77	levothyroxine	0.881453	1.00392	0.953623	1.05687	35	1	0	0	0
78	loratadine_claritin	0.650018	1.0139	0.95521	1.0762	26	1	0	0	0
79	lorazepam_ativan	0.0180236	1.09032	1.01493	1.17132	18	1	1	0	0
80	Magnesium_Hydroxide	0.59789	0.975635	0.890181	1.06929	11	1	0	0	0
81	Magnesium_Oxide	0.512003	0.975632	0.90628	1.05029	17	1	0	0	0
82	Malarone	0.69689	0.975636	0.861765	1.10455	6	1	0	0	0
83	Medroxyprogesterone	0.0249077	1.1526	1.01808	1.30489	6	1	1	0	1
84	Mefloquine	0.722154	0.975637	0.851618	1.11772	5	1	0	0	0
85	Menopur	1.93e-14	1.45557	1.32221	1.60238	10	2.53e-12	1	1	1
86	Menthol	0.466113	0.975631	0.913002	1.04256	21	1	0	0	0
87	Meperidine	0.69689	0.975636	0.861765	1.10455	6	1	0	0	0
88	metformin_glucophage	0.294174	1.04291	0.964174	1.12807	15	1	0	0	0
89	Methyldopa	0.69689	0.975636	0.861765	1.10455	6	1	0	0	0
90	methylprednisolone_medrol	2.59e-23	1.24658	1.19363	1.30189	49	3.39e-21	1	1	0
91	metoclopramide_reglan	0.0414449	0.975576	0.952663	0.999041	164	1	1	0	0
92	metronidazole_flagyl_metrogel	0.488511	0.992013	0.969758	1.01478	180	1	0	0	0
93	miconazole_monistat	0.673948	0.975636	0.869734	1.09443	7	1	0	0	0
94	Misoprostol	0.673948	0.975636	0.869734	1.09443	7	1	0	0	0
95	morphine_mc_contin	0.484235	1.01547	0.972721	1.06009	50	1	0	0	0
96	naproxen_naprosyn	0.529427	1.02102	0.956933	1.08939	22	1	0	0	0
99	nitrofurantoin_macrodantin_macrobid	0.971546	0.999146	0.953348	1.04715	42	1	0	0	0
100	Novarel	2.35e-26	1.6087	1.47365	1.75613	12	3.07e-24	1	1	1
101	NovoLog	0.652863	0.975636	0.876211	1.08634	8	1	0	0	0
102	NuvaRing	0.633307	0.975635	0.881613	1.07969	9	1	0	0	0
103	omeprazole_prilosec	0.524686	0.975633	0.904227	1.05268	16	1	0	0	0
104	ondansetron_zofran	0.660296	0.995655	0.976507	1.01518	246	1	0	0	0
105	Ortho_Evra	0.652863	0.975636	0.876211	1.08634	8	1	0	0	0
106	Ovidrel	6.85e-05	1.08606	1.04281	1.1311	56	0.00896869	1	1	1
107	oxycodone_oxycontin	0.633307	0.975635	0.881613	1.07969	9	1	0	0	0
108	Oxytocin	0.0180236	1.09032	1.01493	1.17132	18	1	1	0	0
109	polyethelene_glycols_3350_miralax	0.673948	0.975636	0.869734	1.09443	7	1	0	0	0
110	Polyethylene_Glycols	0.476931	0.975631	0.911508	1.04426	20	1	0	0	0
111	Prednisone	0.190018	1.06044	0.97134	1.15771	12	1	0	0	0
112	Prochlorperazine	0.650018	1.0139	0.95521	1.0762	26	1	0	0	0
113	Progesterone	0.69689	0.975636	0.861765	1.10455	6	1	0	0	1
114	promethazine_phenadoz_phenergan	0.991016	0.999727	0.95336	1.04835	41	1	0	0	0
115	Prometrium	0.0437622	1.12548	1.00331	1.26252	7	1	1	0	1
116	Provera	0.0249077	1.1526	1.01808	1.30489	6	1	1	0	0
117	pulmicort_rhinocort	0.652863	0.975636	0.876211	1.08634	8	1	0	0	0
118	pyridoxine	0.171092	0.975611	0.941718	1.01072	74	1	0	0	0
119	ranitidine_zantac	0.251322	0.975619	0.93533	1.01764	52	1	0	0	0
120	sennosides_USP	0.59789	0.975635	0.890181	1.06929	11	1	0	0	0
121	sertraline_zoloft	0.524686	0.975633	0.904227	1.05268	16	1	0	0	0
122	Sodium_Chloride	0.069181	1.03479	0.997318	1.07367	68	1	0	0	0
123	sumatriptan_imitrex	0.0249077	1.1526	1.01808	1.30489	6	1	1	0	0
125	Terazol_3	0.69689	0.975636	0.861765	1.10455	6	1	0	0	0
126	Tylenol_with_Codeine	0.124497	1.07826	0.979429	1.18706	10	1	0	0	0
127	valacyclovir_valtrex	0.435887	0.97563	0.91692	1.0381	24	1	0	0	0
128	Vitamin_B_12	0.408554	0.975628	0.920178	1.03442	27	1	0	0	0
129	Vitamin_D	0.673948	0.975636	0.869734	1.09443	7	1	0	0	0
130	Vivelle	6.23e-08	1.45553	1.27054	1.66744	5	8.16e-06	1	1	1
131	Zithromax	0.581706	0.975634	0.893661	1.06513	12	1	0	0	0

## Sheet: Model_2_results (adj AGE)
	medication_name	med_multiplebirth_pvalue	med_multbirth_age_pvalue	med_multiplebirth_OR	med_multiplebirth_OR_LowerCI	med_multiplebirth_OR_UpperCI	med_multiplebirth_OR_age	med_multiplebirth_OR_LowerCI_age	med_multiplebirth_OR_UpperCI_age	num_patients_w_med	med_multiplebirth_pvalue_bonf	pval_P	bonf_P	ACTUAL
1	acetaminophen_merged	0.239839	3.75e-27	1.03083	0.979936	1.08437	1.00109	1.0009	1.00129	36	1	0	0	0
2	Advair	0.00630675	3.49e-27	1.11549	1.03135	1.20649	1.00109	1.0009	1.00129	15	0.826185	1	0	0
3	Albuterol	0.0011291	2.77e-27	1.10851	1.04186	1.17941	1.0011	1.0009	1.0013	24	0.147912	1	0	0
4	alprazolam_xanax	0.0755512	4.03e-27	1.10226	0.990033	1.22722	1.00109	1.00089	1.00129	8	1	0	0	0
5	amlodipine_norvasc	0.650168	3.56e-27	0.971715	0.858396	1.09999	1.00109	1.0009	1.00129	6	1	0	0	0
6	amoxicillin_amoxitabs	6.39e-10	1.96e-26	1.10392	1.06985	1.13908	1.00108	1.00088	1.00128	94	8.38e-08	1	1	0
7	aspirin_merged	0.54291	3.63e-27	0.975115	0.899084	1.05758	1.00109	1.0009	1.00129	14	1	0	0	0
8	Augmentin	0.57775	3.51e-27	0.971653	0.878093	1.07518	1.00109	1.0009	1.00129	9	1	0	0	0
9	Bactrim	0.56029	3.78e-27	0.977687	0.906193	1.05482	1.00109	1.00089	1.00129	16	1	0	0	0
10	Benzocaine	0.484993	3.69e-27	0.976091	0.911994	1.04469	1.00109	1.0009	1.00129	20	1	0	0	0
11	benzonatate_tessalon_perles	0.70461	3.63e-27	0.974069	0.850355	1.11578	1.00109	1.0009	1.00129	5	1	0	0	0
12	bisacodyl_dulcolax	0.546654	3.78e-27	0.977597	0.908166	1.05234	1.00109	1.00089	1.00129	17	1	0	0	0
13	cabergoline	0.156554	4.37e-27	1.0719	0.973731	1.17997	1.00109	1.00089	1.00129	10	1	0	0	1
14	calcium_carbonate_tums	0.678129	3.58e-27	0.971648	0.84824	1.11301	1.00109	1.0009	1.00129	5	1	0	0	0
15	Carboprost	0.733873	3.68e-27	0.976714	0.852664	1.11881	1.00109	1.0009	1.00129	5	1	0	0	0
16	cephalexin_keflex	0.555408	3.77e-27	0.977412	0.905938	1.05453	1.00109	1.00089	1.00129	16	1	0	0	0
17	cetirizine_zyrtec	0.49587	3.6e-27	0.974727	0.9055	1.04925	1.00109	1.0009	1.00129	17	1	0	0	0
19	Chorionic_Gonadotropin	1.02e-11	6.93e-27	1.3557	1.24193	1.4799	1.00109	1.00089	1.00129	12	1.34e-09	1	1	1
20	ciprofloxacin_cipro	0.467021	3.35e-27	0.970322	0.89466	1.05238	1.00109	1.0009	1.00129	14	1	0	0	0
21	clindamycin_clindagel	0.600798	3.67e-27	0.975847	0.89045	1.06943	1.00109	1.0009	1.00129	11	1	0	0	0
22	Clomiphene	1.08e-10	8.37e-27	1.31975	1.21315	1.43572	1.00109	1.00089	1.00128	13	1.41e-08	1	1	1
24	Crinone	0.0123189	7.63e-27	1.05956	1.01263	1.10867	1.00109	1.00089	1.00129	45	1	1	0	1
25	cyclobenzaprine_flexeril	0.0475207	4.53e-27	1.06932	1.00073	1.1426	1.00109	1.00089	1.00129	21	1	1	0	0
26	Dalteparin	0.260386	3.67e-27	1.04772	0.966028	1.13632	1.00109	1.0009	1.00129	14	1	0	0	0
27	Depo_Provera	0.637529	3.81e-27	0.979142	0.896944	1.06887	1.00109	1.00089	1.00129	12	1	0	0	0
28	diazepam_valium	0.0276152	4e-27	1.14953	1.01548	1.30127	1.00109	1.00089	1.00129	6	1	1	0	0
29	Diclegis	0.20069	3.15e-27	0.973119	0.93334	1.01459	1.0011	1.0009	1.00129	53	1	0	0	0
31	dicyclomine_bentyl	0.0111776	3.58e-27	1.19222	1.04081	1.36567	1.00109	1.0009	1.00129	5	1	1	0	0
32	diphenhydramine_benadryl	0.0747636	3.12e-27	1.0331	0.996752	1.07077	1.0011	1.0009	1.00129	72	1	0	0	0
33	docusate_colace	0.228596	3.4e-27	1.01955	0.987917	1.05219	1.00109	1.0009	1.00129	93	1	0	0	0
34	Doxycycline	1.36e-26	3.54e-26	1.2474	1.1978	1.29905	1.00107	1.00087	1.00127	56	1.78e-24	1	1	0
35	doxylamine_dramamine_unisom	0.333589	4.21e-27	0.978596	0.936606	1.02247	1.00109	1.00089	1.00129	48	1	0	0	0
36	EMLA	1.04e-12	1.37e-26	1.25893	1.18168	1.34123	1.00108	1.00088	1.00128	23	1.36e-10	1	1	0
37	endocet_percocet_roxicet	0.574731	3.47e-27	1.01139	0.97216	1.0522	1.00109	1.0009	1.00129	59	1	0	0	0
38	enoxaparin_lovenox	0.445854	3.74e-27	1.01739	0.973284	1.06349	1.00109	1.0009	1.00129	47	1	0	0	0
39	Ephedrine	0.743039	3.69e-27	0.977537	0.853382	1.11975	1.00109	1.0009	1.00129	5	1	0	0	0
40	epinephrine_merged	0.0411434	3.47e-27	1.12705	1.00482	1.26415	1.00109	1.0009	1.00129	7	1	1	0	0
41	esomeprazole_nexium	0.61991	3.58e-27	0.973191	0.874101	1.08352	1.00109	1.0009	1.00129	8	1	0	0	0
42	Estrace	0.0586747	4.69e-27	1.11711	0.995949	1.25301	1.00109	1.00089	1.00129	7	1	0	0	1
43	Estradiol	0.00320123	7.26e-27	1.09776	1.03175	1.16799	1.00109	1.00089	1.00129	24	0.419361	1	0	1
44	famotidine_pepcid	0.42132	3.68e-27	0.975854	0.919416	1.03576	1.00109	1.0009	1.00129	26	1	0	0	0
45	Fentanyl	0.444394	3.8e-27	0.977021	0.920515	1.037	1.00109	1.00089	1.00129	26	1	0	0	0
46	ferrous_sulfate_feosol	0.597707	3.61e-27	0.974471	0.885229	1.07271	1.00109	1.0009	1.00129	10	1	0	0	0
47	fexofenadine_allegra	0.685983	3.68e-27	0.976597	0.870682	1.0954	1.00109	1.0009	1.00129	7	1	0	0	0
48	Flovent	0.718058	3.79e-27	0.980412	0.880584	1.09156	1.00109	1.00089	1.00129	8	1	0	0	0
49	fluconazole_diflucan	0.119129	3.54e-27	1.03407	0.991406	1.07857	1.00109	1.0009	1.00129	52	1	0	0	0
50	fluoxetine_sarafem	0.685421	3.59e-27	0.972318	0.848825	1.11378	1.00109	1.0009	1.00129	5	1	0	0	0
51	fluticasone_flonase	0.528627	3.67e-27	0.975883	0.904521	1.05287	1.00109	1.0009	1.00129	16	1	0	0	0
52	Folbecal	0.611467	3.79e-27	0.978402	0.899354	1.0644	1.00109	1.00089	1.00129	13	1	0	0	0
53	Folic_Acid	0.246728	3.48e-27	0.974674	0.933275	1.01791	1.00109	1.0009	1.00129	49	1	0	0	0
54	Follistim	1.13e-15	1.51e-26	1.32951	1.24005	1.42543	1.00108	1.00088	1.00128	19	1.49e-13	1	1	1
55	gabapentin_neurontin	0.692085	3.65e-27	0.975257	0.861527	1.104	1.00109	1.0009	1.00129	6	1	0	0	0
56	guaifenesin_mucinex	0.744638	3.7e-27	0.97768	0.853507	1.11992	1.00109	1.0009	1.00129	5	1	0	0	0
57	heparin	0.00167735	2.93e-27	1.06665	1.02457	1.11045	1.0011	1.0009	1.00129	57	0.219733	1	0	0
58	Hydrochlorothiazide	0.67687	3.67e-27	0.975886	0.870048	1.0946	1.00109	1.0009	1.00129	7	1	0	0	0
59	hydrocortisone_proctosol_anusol	0.621901	3.63e-27	0.974847	0.880982	1.07871	1.00109	1.0009	1.00129	9	1	0	0	0
60	hydromorphone_dilaudid	0.116583	3.48e-27	1.03431	0.991637	1.07882	1.00109	1.0009	1.00129	52	1	0	0	0
61	hydroxychloroquine_plaquenil	0.62358	3.63e-27	0.974967	0.88109	1.07885	1.00109	1.0009	1.00129	9	1	0	0	0
62	Hydroxyzine	0.717022	3.7e-27	0.977331	0.863359	1.10635	1.00109	1.0009	1.00129	6	1	0	0	0
64	ibuprofen_merged	0.262563	3.62e-27	1.02857	0.97911	1.08053	1.00109	1.0009	1.00129	38	1	0	0	0
65	Insulin__Aspart__Human	0.0240932	3.55e-27	1.15338	1.01888	1.30563	1.00109	1.0009	1.00129	6	1	1	0	0
66	insulin_glargine_lantus	0.694556	3.75e-27	0.978715	0.879061	1.08967	1.00109	1.0009	1.00129	8	1	0	0	0
67	insulin_isophane_human	0.376414	3.99e-27	1.03487	0.959188	1.11651	1.00109	1.00089	1.00129	16	1	0	0	0
69	Ketorolac	0.478002	3.76e-27	0.976828	0.915571	1.04218	1.00109	1.00089	1.00129	22	1	0	0	0
70	Labetalol	0.477017	3.43e-27	0.971945	0.898629	1.05124	1.00109	1.0009	1.00129	15	1	0	0	0
71	lamotrigine_lamictal	0.587962	3.45e-27	0.968763	0.863691	1.08662	1.00109	1.0009	1.00129	7	1	0	0	0
72	lansoprazole_prevacid	0.627097	3.55e-27	0.971945	0.866533	1.09018	1.00109	1.0009	1.00129	7	1	0	0	0
73	letrozole	0.827639	3.79e-27	1.00629	0.95109	1.06469	1.00109	1.00089	1.00129	29	1	0	0	1
74	Levaquin	0.67529	3.66e-27	0.975763	0.869938	1.09446	1.00109	1.0009	1.00129	7	1	0	0	0
75	levetiracetam_keppra	0.718938	3.7e-27	0.97749	0.863499	1.10653	1.00109	1.0009	1.00129	6	1	0	0	0
76	levonorgestrel_planB_onestep	0.754518	3.71e-27	0.978563	0.854277	1.12093	1.00109	1.0009	1.00129	5	1	0	0	0
77	levothyroxine	0.998008	3.7e-27	1.00007	0.950003	1.05277	1.00109	1.0009	1.00129	35	1	0	0	0
78	loratadine_claritin	0.636216	3.63e-27	1.01448	0.955809	1.07675	1.00109	1.0009	1.00129	26	1	0	0	0
79	lorazepam_ativan	0.0181924	3.69e-27	1.0901	1.01478	1.171	1.00109	1.0009	1.00129	18	1	1	0	0
80	Magnesium_Hydroxide	0.636282	3.76e-27	0.978145	0.892546	1.07195	1.00109	1.0009	1.00129	11	1	0	0	0
81	Magnesium_Oxide	0.516406	3.68e-27	0.975905	0.906594	1.05051	1.00109	1.0009	1.00129	17	1	0	0	0
82	Malarone	0.613503	3.47e-27	0.96855	0.855596	1.09642	1.00109	1.0009	1.00129	6	1	0	0	0
83	Medroxyprogesterone	0.0264493	3.86e-27	1.15075	1.01656	1.30266	1.00109	1.00089	1.00129	6	1	1	0	1
84	Mefloquine	0.653993	3.52e-27	0.969414	0.846287	1.11045	1.00109	1.0009	1.00129	5	1	0	0	0
85	Menopur	3.55e-14	6.68e-27	1.44951	1.31682	1.59558	1.00109	1.00089	1.00129	10	4.65e-12	1	1	1
86	Menthol	0.464943	3.65e-27	0.97559	0.913019	1.04245	1.00109	1.0009	1.00129	21	1	0	0	0
87	Meperidine	0.688731	3.64e-27	0.974976	0.861279	1.10368	1.00109	1.0009	1.00129	6	1	0	0	0
88	metformin_glucophage	0.34463	4.06e-27	1.03854	0.960201	1.12327	1.00109	1.00089	1.00129	15	1	0	0	0
89	Methyldopa	0.649215	3.56e-27	0.971634	0.858324	1.0999	1.00109	1.0009	1.00129	6	1	0	0	0
90	methylprednisolone_medrol	2.69e-22	3.79e-26	1.23992	1.18728	1.29489	1.00107	1.00087	1.00127	49	3.52e-20	1	1	0
91	metoclopramide_reglan	0.0518936	4.43e-27	0.976721	0.953801	1.00019	1.00109	1.00089	1.00129	164	1	0	0	0
92	metronidazole_flagyl_metrogel	0.654762	4.21e-27	0.99484	0.972536	1.01766	1.00109	1.00089	1.00129	180	1	0	0	0
93	miconazole_monistat	0.717097	3.74e-27	0.979	0.872823	1.09809	1.00109	1.0009	1.00129	7	1	0	0	0
94	Misoprostol	0.720726	3.75e-27	0.979279	0.873071	1.09841	1.00109	1.0009	1.00129	7	1	0	0	0
95	morphine_mc_contin	0.44121	3.47e-27	1.01703	0.974253	1.06168	1.00109	1.0009	1.00129	50	1	0	0	0
96	naproxen_naprosyn	0.599005	3.89e-27	1.01753	0.953716	1.08561	1.00109	1.00089	1.00129	22	1	0	0	0
99	nitrofurantoin_macrodantin_macrobid	0.962966	3.66e-27	0.99889	0.953144	1.04683	1.00109	1.0009	1.00129	42	1	0	0	0
100	Novarel	9.21e-26	1.43e-26	1.59887	1.46475	1.74527	1.00108	1.00088	1.00128	12	1.21e-23	1	1	1
101	NovoLog	0.637656	3.62e-27	0.974526	0.8753	1.085	1.00109	1.0009	1.00129	8	1	0	0	0
102	NuvaRing	0.65726	3.72e-27	0.977341	0.883235	1.08147	1.00109	1.0009	1.00129	9	1	0	0	0
103	omeprazole_prilosec	0.542906	3.72e-27	0.976703	0.905281	1.05376	1.00109	1.0009	1.00129	16	1	0	0	0
104	ondansetron_zofran	0.563568	3.41e-27	0.994299	0.975192	1.01378	1.00109	1.0009	1.00129	246	1	0	0	0
105	Ortho_Evra	0.724762	3.81e-27	0.980893	0.881015	1.09209	1.00109	1.00089	1.00129	8	1	0	0	0
106	Ovidrel	0.000230656	1.16e-26	1.07931	1.03635	1.12405	1.00108	1.00088	1.00128	56	0.0302159	1	1	1
107	oxycodone_oxycontin	0.608059	3.59e-27	0.973856	0.880086	1.07762	1.00109	1.0009	1.00129	9	1	0	0	0
108	Oxytocin	0.0178203	3.62e-27	1.0904	1.01507	1.17133	1.00109	1.0009	1.00129	18	1	1	0	0
109	polyethelene_glycols_3350_miralax	0.700826	3.71e-27	0.977748	0.871707	1.09669	1.00109	1.0009	1.00129	7	1	0	0	0
110	Polyethylene_Glycols	0.535606	3.89e-27	0.97876	0.914486	1.04755	1.00109	1.00089	1.00129	20	1	0	0	0
111	Prednisone	0.196347	3.75e-27	1.0595	0.970562	1.1566	1.00109	1.0009	1.00129	12	1	0	0	0
112	Prochlorperazine	0.642757	3.64e-27	1.0142	0.955543	1.07646	1.00109	1.0009	1.00129	26	1	0	0	0
113	Progesterone	0.616096	3.48e-27	0.968776	0.855796	1.09667	1.00109	1.0009	1.00129	6	1	0	0	1
114	promethazine_phenadoz_phenergan	0.99931	3.66e-27	1.00002	0.953681	1.04861	1.00109	1.0009	1.00129	41	1	0	0	0
115	Prometrium	0.0464005	3.85e-27	1.12373	1.00186	1.26043	1.00109	1.00089	1.00129	7	1	1	0	1
116	Provera	0.0247676	3.64e-27	1.15261	1.0182	1.30475	1.00109	1.0009	1.00129	6	1	1	0	0
117	pulmicort_rhinocort	0.619786	3.58e-27	0.973182	0.874093	1.0835	1.00109	1.0009	1.00129	8	1	0	0	0
118	pyridoxine	0.230774	4.56e-27	0.97863	0.944658	1.01382	1.00109	1.00089	1.00129	74	1	0	0	0
119	ranitidine_zantac	0.219666	3.32e-27	0.973958	0.933773	1.01587	1.00109	1.0009	1.00129	52	1	0	0	0
120	sennosides_USP	0.670894	3.84e-27	0.98034	0.894546	1.07436	1.00109	1.00089	1.00129	11	1	0	0	0
121	sertraline_zoloft	0.480766	3.49e-27	0.973052	0.901896	1.04982	1.00109	1.0009	1.00129	16	1	0	0	0
122	Sodium_Chloride	0.0593924	3.22e-27	1.03608	0.998597	1.07497	1.0011	1.0009	1.00129	68	1	0	0	0
123	sumatriptan_imitrex	0.0280876	4.06e-27	1.14904	1.01505	1.30072	1.00109	1.00089	1.00129	6	1	1	0	0
125	Terazol_3	0.705391	3.68e-27	0.976367	0.862507	1.10526	1.00109	1.0009	1.00129	6	1	0	0	0
126	Tylenol_with_Codeine	0.137464	3.95e-27	1.0755	0.977008	1.18393	1.00109	1.00089	1.00129	10	1	0	0	0
127	valacyclovir_valtrex	0.463364	3.79e-27	0.977067	0.918323	1.03957	1.00109	1.00089	1.00129	24	1	0	0	0
128	Vitamin_B_12	0.411447	3.67e-27	0.975799	0.920388	1.03455	1.00109	1.0009	1.00129	27	1	0	0	0
129	Vitamin_D	0.597817	3.48e-27	0.969572	0.864414	1.08752	1.00109	1.0009	1.00129	7	1	0	0	0
130	Vivelle	9.05e-08	5.27e-27	1.44827	1.26437	1.65893	1.00109	1.00089	1.00129	5	1.19e-05	1	1	1
131	Zithromax	0.620642	3.77e-27	0.978101	0.895991	1.06774	1.00109	1.00089	1.00129	12	1	0	0	0

## Sheet: Model_3_results
	medication_name	med_multiplebirth_pvalue	med_multbirth_age_pvalue	med_multbirth_ART_pvalue	med_multbirth_infertility_pvalue	med_multiplebirth_OR	med_multiplebirth_OR_LowerCI	med_multiplebirth_OR_UpperCI	med_multiplebirth_OR_age	med_multiplebirth_OR_LowerCI_age	med_multiplebirth_OR_UpperCI_age	med_multiplebirth_OR_ART	med_multiplebirth_OR_LowerCI_ART	med_multiplebirth_OR_UpperCI_ART	med_multiplebirth_OR_infertility	med_multiplebirth_OR_LowerCI_infertility	med_multiplebirth_OR_UpperCI_infertility	num_patients_w_med	med_multiplebirth_pvalue_bonf	pval_P	ACTUAL	bonf_P	OTC
1	acetaminophen_merged	0.228454	4.7e-22	4.17e-48	0.000339784	1.03154	0.980707	1.08501	1.00098	1.00078	1.00118	1.15765	1.1351	1.18065	1.08451	1.03744	1.13373	36	1	0	0	0	1
2	Advair	0.00594261	4.41e-22	4.1e-48	0.000339404	1.11612	1.03209	1.20699	1.00098	1.00078	1.00118	1.15765	1.1351	1.18065	1.08452	1.03744	1.13373	15	0.778481	1	0	0	1
3	Albuterol	0.00106121	3.58e-22	4.09e-48	0.000339346	1.1089	1.04236	1.17969	1.00098	1.00078	1.00118	1.15765	1.1351	1.18065	1.08452	1.03744	1.13373	24	0.139019	1	0	0	0
4	alprazolam_xanax	0.0722056	5.02e-22	4.16e-48	0.000339741	1.1033	0.991174	1.22812	1.00098	1.00078	1.00118	1.15765	1.1351	1.18065	1.08451	1.03744	1.13373	8	1	0	0	0	0
5	amlodipine_norvasc	0.661571	4.49e-22	4.32e-48	0.000340713	0.972738	0.859508	1.10089	1.00098	1.00078	1.00118	1.15762	1.13507	1.18062	1.0845	1.03742	1.13371	6	1	0	0	0	0
6	amoxicillin_amoxitabs	1.84e-09	1.88e-21	7.52e-48	0.00044412	1.10075	1.06684	1.13574	1.00096	1.00077	1.00116	1.15714	1.1346	1.18012	1.08277	1.03577	1.13189	94	2.41e-07	1	0	1	0
7	aspirin_merged	0.553173	4.56e-22	4.32e-48	0.000340764	0.975784	0.899843	1.05813	1.00098	1.00078	1.00118	1.15762	1.13507	1.18062	1.0845	1.03742	1.13371	14	1	0	0	0	1
8	Augmentin	0.591116	4.43e-22	4.33e-48	0.000340794	0.972683	0.879197	1.07611	1.00098	1.00078	1.00118	1.15762	1.13507	1.18062	1.0845	1.03742	1.13371	9	1	0	0	0	0
9	Bactrim	0.566674	4.73e-22	4.31e-48	0.000340679	0.978088	0.906698	1.0551	1.00098	1.00078	1.00118	1.15762	1.13507	1.18062	1.0845	1.03742	1.13371	16	1	0	0	0	0
10	Benzocaine	0.494693	4.63e-22	4.33e-48	0.000340796	0.976658	0.912645	1.04516	1.00098	1.00078	1.00118	1.15762	1.13507	1.18062	1.0845	1.03742	1.13371	20	1	0	0	0	1
11	benzonatate_tessalon_perles	0.712652	4.56e-22	4.3e-48	0.000340646	0.974848	0.851259	1.11638	1.00098	1.00078	1.00118	1.15763	1.13507	1.18062	1.0845	1.03742	1.13371	5	1	0	0	0	0
12	bisacodyl_dulcolax	0.553325	4.73e-22	4.31e-48	0.000340691	0.978007	0.908677	1.05263	1.00098	1.00078	1.00118	1.15762	1.13507	1.18062	1.0845	1.03742	1.13371	17	1	0	0	0	1
13	cabergoline	0.326624	5.02e-22	5.12e-48	0.000404102	1.0492	0.953193	1.15489	1.00098	1.00078	1.00118	1.1575	1.13495	1.18049	1.08348	1.0364	1.13269	10	1	0	1	0	0
14	calcium_carbonate_tums	0.688784	4.5e-22	4.31e-48	0.000340688	0.972678	0.849363	1.1139	1.00098	1.00078	1.00118	1.15762	1.13507	1.18062	1.0845	1.03742	1.13371	5	1	0	0	0	1
15	Carboprost	0.738979	4.62e-22	4.3e-48	0.000340607	0.977217	0.853328	1.11909	1.00098	1.00078	1.00118	1.15763	1.13508	1.18062	1.0845	1.03742	1.13371	5	1	0	0	0	0
16	cephalexin_keflex	0.56227	4.71e-22	4.31e-48	0.00034069	0.977841	0.90647	1.05483	1.00098	1.00078	1.00118	1.15762	1.13507	1.18062	1.0845	1.03742	1.13371	16	1	0	0	0	0
17	cetirizine_zyrtec	0.50737	4.52e-22	4.33e-48	0.000340828	0.975437	0.906289	1.04986	1.00098	1.00078	1.00118	1.15762	1.13507	1.18062	1.08449	1.03742	1.13371	17	1	0	0	0	1
19	Chorionic_Gonadotropin	5.07e-11	7.46e-22	2.16e-47	0.000310569	1.34085	1.22851	1.46346	1.00097	1.00078	1.00117	1.15631	1.13379	1.17927	1.08506	1.03797	1.13428	12	6.64e-09	1	1	1	0
20	ciprofloxacin_cipro	0.484135	4.25e-22	4.36e-48	0.000340996	0.971489	0.895877	1.05348	1.00098	1.00078	1.00118	1.15761	1.13506	1.18061	1.08449	1.03741	1.1337	14	1	0	0	0	0
21	clindamycin_clindagel	0.609175	4.6e-22	4.31e-48	0.000340695	0.97644	0.891149	1.06989	1.00098	1.00078	1.00118	1.15762	1.13507	1.18062	1.0845	1.03742	1.13371	11	1	0	0	0	0
22	Clomiphene	8.21e-11	9.77e-22	3.42e-48	0.000334867	1.32137	1.21484	1.43725	1.00097	1.00077	1.00117	1.15775	1.13521	1.18075	1.08458	1.03751	1.13378	13	1.08e-08	1	1	1	0
24	Crinone	0.0153788	8.58e-22	5.35e-48	0.00033238	1.0575	1.01075	1.10641	1.00097	1.00077	1.00117	1.15745	1.1349	1.18044	1.08465	1.03757	1.13387	45	1	1	1	0	0
25	cyclobenzaprine_flexeril	0.0704729	5.39e-22	6.03e-48	0.00033387	1.06297	0.994913	1.13567	1.00098	1.00078	1.00118	1.15737	1.13482	1.18036	1.08463	1.03754	1.13384	21	1	0	0	0	0
26	Dalteparin	0.373216	4.56e-22	5.46e-48	0.000336978	1.0375	0.956747	1.12507	1.00098	1.00078	1.00118	1.15746	1.13491	1.18046	1.08457	1.03749	1.13378	14	1	0	0	0	0
27	Depo_Provera	0.640933	4.76e-22	4.3e-48	0.000340606	0.97939	0.897324	1.06896	1.00098	1.00078	1.00118	1.15763	1.13508	1.18062	1.0845	1.03742	1.13371	12	1	0	0	0	0
28	diazepam_valium	0.0263228	4.99e-22	4.14e-48	0.000339656	1.15057	1.01665	1.30214	1.00098	1.00078	1.00118	1.15765	1.1351	1.18065	1.08451	1.03744	1.13373	6	1	1	0	0	0
29	Diclegis	0.133593	3.97e-22	3.13e-48	0.000347673	0.968617	0.929093	1.00982	1.00098	1.00078	1.00118	1.1579	1.13534	1.1809	1.08437	1.0373	1.13357	53	1	0	0	0	0
31	dicyclomine_bentyl	0.0107588	4.51e-22	4.17e-48	0.000339838	1.19292	1.04169	1.3661	1.00098	1.00078	1.00118	1.15764	1.13509	1.18064	1.08451	1.03743	1.13372	5	1	1	0	0	0
32	diphenhydramine_benadryl	0.0702029	3.98e-22	4.11e-48	0.000339419	1.03357	0.99728	1.07118	1.00098	1.00078	1.00118	1.15766	1.13511	1.18066	1.08452	1.03744	1.13373	72	1	0	0	0	1
33	docusate_colace	0.215268	4.3e-22	4.14e-48	0.000339591	1.02009	0.9885	1.05268	1.00098	1.00078	1.00118	1.15766	1.1351	1.18065	1.08452	1.03744	1.13373	93	1	0	0	0	1
34	Doxycycline	3.71e-25	2.81e-21	1.19e-47	0.00129944	1.23905	1.18984	1.29029	1.00096	1.00076	1.00116	1.15668	1.13416	1.17964	1.07553	1.02885	1.12432	56	4.86e-23	1	0	1	0
35	doxylamine_dramamine_unisom	0.339638	5.2e-22	4.33e-48	0.000340817	0.978901	0.936977	1.0227	1.00098	1.00078	1.00118	1.15762	1.13507	1.18062	1.08449	1.03742	1.13371	48	1	0	0	0	0
36	EMLA	9.08e-11	1.09e-21	1.03e-47	0.00262107	1.23356	1.15771	1.31438	1.00097	1.00077	1.00117	1.15688	1.13435	1.17986	1.07076	1.02412	1.11952	23	1.19e-08	1	0	1	0
37	endocet_percocet_roxicet	0.645948	4.41e-22	4.53e-48	0.000339523	1.0093	0.970223	1.04995	1.00098	1.00078	1.00118	1.15759	1.13504	1.18059	1.08452	1.03744	1.13373	59	1	0	0	0	1
38	enoxaparin_lovenox	0.603948	4.63e-22	5.04e-48	0.00033814	1.01178	0.967994	1.05754	1.00098	1.00078	1.00118	1.15752	1.13497	1.18052	1.08455	1.03747	1.13376	47	1	0	0	0	0
39	Ephedrine	0.747217	4.63e-22	4.3e-48	0.000340596	0.977953	0.853971	1.11994	1.00098	1.00078	1.00118	1.15763	1.13508	1.18063	1.0845	1.03742	1.13371	5	1	0	0	0	1
40	epinephrine_merged	0.0399435	4.39e-22	4.2e-48	0.000340021	1.1276	1.00553	1.26448	1.00098	1.00078	1.00118	1.15764	1.13509	1.18064	1.08451	1.03743	1.13372	7	1	1	0	0	0
41	esomeprazole_nexium	0.630792	4.51e-22	4.32e-48	0.000340724	0.974061	0.875065	1.08426	1.00098	1.00078	1.00118	1.15762	1.13507	1.18062	1.0845	1.03742	1.13371	8	1	0	0	0	1
42	Estrace	0.172386	5.21e-22	5.79e-48	0.00045114	1.08318	0.96574	1.2149	1.00098	1.00078	1.00118	1.1574	1.13486	1.1804	1.08279	1.03573	1.13199	7	1	0	1	0	0
43	Estradiol	0.0418625	6.47e-22	4.31e-47	0.000311302	1.06651	1.00237	1.13476	1.00098	1.00078	1.00117	1.15612	1.13355	1.17913	1.08508	1.03797	1.13432	24	1	1	1	0	0
44	famotidine_pepcid	0.43203	4.61e-22	4.34e-48	0.000340885	0.976446	0.92008	1.03626	1.00098	1.00078	1.00118	1.15762	1.13507	1.18062	1.08449	1.03742	1.13371	26	1	0	0	0	0
45	Fentanyl	0.452989	4.74e-22	4.33e-48	0.000340801	0.977491	0.921065	1.03737	1.00098	1.00078	1.00118	1.15762	1.13507	1.18062	1.0845	1.03742	1.13371	26	1	0	0	0	0
46	ferrous_sulfate_feosol	0.416355	4.56e-22	3.54e-48	0.000344402	0.96102	0.873157	1.05772	1.00098	1.00078	1.00118	1.15781	1.13526	1.18082	1.08443	1.03735	1.13364	10	1	0	0	0	1
47	fexofenadine_allegra	0.69204	4.62e-22	4.3e-48	0.00034063	0.977112	0.871335	1.09573	1.00098	1.00078	1.00118	1.15763	1.13508	1.18062	1.0845	1.03742	1.13371	7	1	0	0	0	1
48	Flovent	0.719142	4.74e-22	4.29e-48	0.000340568	0.980527	0.880871	1.09146	1.00098	1.00078	1.00118	1.15763	1.13508	1.18063	1.0845	1.03742	1.13371	8	1	0	0	0	1
49	fluconazole_diflucan	0.11213	4.46e-22	4.12e-48	0.000339498	1.03467	0.992066	1.07911	1.00098	1.00078	1.00118	1.15766	1.13511	1.18066	1.08452	1.03744	1.13373	52	1	0	0	0	0
50	fluoxetine_sarafem	0.695361	4.52e-22	4.31e-48	0.000340676	0.973278	0.849888	1.11458	1.00098	1.00078	1.00118	1.15762	1.13507	1.18062	1.0845	1.03742	1.13371	5	1	0	0	0	0
51	fluticasone_flonase	0.538073	4.61e-22	4.32e-48	0.000340757	0.976472	0.905201	1.05335	1.00098	1.00078	1.00118	1.15762	1.13507	1.18062	1.0845	1.03742	1.13371	16	1	0	0	0	1
52	Folbecal	0.616223	4.74e-22	4.3e-48	0.000340633	0.978728	0.899801	1.06458	1.00098	1.00078	1.00118	1.15763	1.13508	1.18062	1.0845	1.03742	1.13371	13	1	0	0	0	1
53	Folic_Acid	0.259546	4.39e-22	4.42e-48	0.000341348	0.975388	0.934037	1.01857	1.00098	1.00078	1.00118	1.1576	1.13505	1.1806	1.08448	1.03741	1.1337	49	1	0	0	0	1
54	Follistim	1.31e-13	1.2e-21	2.46e-47	0.00180964	1.30129	1.2137	1.39521	1.00097	1.00077	1.00117	1.15619	1.13367	1.17915	1.07331	1.02665	1.12209	19	1.72e-11	1	1	1	0
55	gabapentin_neurontin	0.699368	4.58e-22	4.3e-48	0.000340642	0.975911	0.862313	1.10447	1.00098	1.00078	1.00118	1.15763	1.13508	1.18062	1.0845	1.03742	1.13371	6	1	0	0	0	0
56	guaifenesin_mucinex	0.748654	4.63e-22	4.3e-48	0.000340595	0.978082	0.854083	1.12008	1.00098	1.00078	1.00118	1.15763	1.13508	1.18063	1.0845	1.03742	1.13371	5	1	0	0	0	1
57	heparin	0.0023154	3.74e-22	5.86e-48	0.000333136	1.06443	1.02252	1.10805	1.00098	1.00078	1.00118	1.15737	1.13483	1.18036	1.08464	1.03756	1.13385	57	0.303318	1	0	0	0
58	Hydrochlorothiazide	0.683837	4.6e-22	4.3e-48	0.000340644	0.976475	0.870768	1.09502	1.00098	1.00078	1.00118	1.15763	1.13507	1.18062	1.0845	1.03742	1.13371	7	1	0	0	0	0
59	hydrocortisone_proctosol_anusol	0.631047	4.56e-22	4.31e-48	0.000340697	0.975544	0.881785	1.07927	1.00098	1.00078	1.00118	1.15762	1.13507	1.18062	1.0845	1.03742	1.13371	9	1	0	0	0	1
60	hydromorphone_dilaudid	0.145933	4.36e-22	3.62e-48	0.000429797	1.03172	0.989196	1.07606	1.00098	1.00078	1.00118	1.15777	1.13521	1.18077	1.08307	1.03601	1.13225	52	1	0	0	0	0
61	hydroxychloroquine_plaquenil	0.632563	4.57e-22	4.31e-48	0.000340694	0.975651	0.881882	1.07939	1.00098	1.00078	1.00118	1.15762	1.13507	1.18062	1.0845	1.03742	1.13371	9	1	0	0	0	0
62	Hydroxyzine	0.721801	4.63e-22	4.3e-48	0.000340608	0.977769	0.863954	1.10658	1.00098	1.00078	1.00118	1.15763	1.13508	1.18062	1.0845	1.03742	1.13371	6	1	0	0	0	0
64	ibuprofen_merged	0.25143	4.56e-22	4.18e-48	0.000339883	1.0292	0.979802	1.08109	1.00098	1.00078	1.00118	1.15765	1.1351	1.18065	1.08451	1.03743	1.13373	38	1	0	0	0	1
65	Insulin__Aspart__Human	0.0232753	4.48e-22	4.18e-48	0.000339918	1.15403	1.0197	1.30605	1.00098	1.00078	1.00118	1.15764	1.13509	1.18064	1.08451	1.03743	1.13372	6	1	1	0	0	0
66	insulin_glargine_lantus	0.69804	4.69e-22	4.3e-48	0.000340597	0.979008	0.879508	1.08976	1.00098	1.00078	1.00118	1.15763	1.13508	1.18063	1.0845	1.03742	1.13371	8	1	0	0	0	0
67	insulin_isophane_human	0.499249	4.84e-22	5.07e-48	0.000337851	1.02648	0.951545	1.10731	1.00098	1.00078	1.00118	1.15751	1.13496	1.18051	1.08455	1.03747	1.13377	16	1	0	0	0	0
69	Ketorolac	0.48662	4.7e-22	4.32e-48	0.000340775	0.977318	0.916146	1.04257	1.00098	1.00078	1.00118	1.15762	1.13507	1.18062	1.0845	1.03742	1.13371	22	1	0	0	0	0
70	Labetalol	0.492224	4.34e-22	4.35e-48	0.000340936	0.972944	0.899689	1.05216	1.00098	1.00078	1.00118	1.15762	1.13507	1.18061	1.08449	1.03742	1.13371	15	1	0	0	0	0
71	lamotrigine_lamictal	0.603489	4.36e-22	4.33e-48	0.000340821	0.970092	0.865069	1.08787	1.00098	1.00078	1.00118	1.15762	1.13507	1.18062	1.08449	1.03742	1.13371	7	1	0	0	0	0
72	lansoprazole_prevacid	0.638936	4.48e-22	4.32e-48	0.000340733	0.972945	0.867617	1.09106	1.00098	1.00078	1.00118	1.15762	1.13507	1.18062	1.0845	1.03742	1.13371	7	1	0	0	0	0
73	letrozole	0.800197	4.76e-22	4.26e-48	0.000340356	1.0073	0.952149	1.06564	1.00098	1.00078	1.00118	1.15763	1.13508	1.18063	1.0845	1.03743	1.13372	29	1	0	1	0	0
74	Levaquin	0.682415	4.6e-22	4.3e-48	0.000340646	0.976365	0.870669	1.09489	1.00098	1.00078	1.00118	1.15763	1.13507	1.18062	1.0845	1.03742	1.13371	7	1	0	0	0	0
75	levetiracetam_keppra	0.723523	4.64e-22	4.3e-48	0.000340605	0.977911	0.86408	1.10674	1.00098	1.00078	1.00118	1.15763	1.13508	1.18063	1.0845	1.03742	1.13371	6	1	0	0	0	0
76	levonorgestrel_planB_onestep	0.757528	4.65e-22	4.29e-48	0.000340584	0.978872	0.854773	1.12099	1.00098	1.00078	1.00118	1.15763	1.13508	1.18063	1.0845	1.03742	1.13371	5	1	0	0	0	1
77	levothyroxine	0.780941	4.47e-22	4.13e-48	0.00034214	0.992753	0.943141	1.04497	1.00098	1.00078	1.00118	1.15769	1.13514	1.1807	1.08447	1.03739	1.13368	35	1	0	0	0	0
78	loratadine_claritin	0.622215	4.56e-22	4.26e-48	0.00034034	1.01506	0.956465	1.07724	1.00098	1.00078	1.00118	1.15763	1.13508	1.18063	1.0845	1.03743	1.13372	26	1	0	0	0	1
79	lorazepam_ativan	0.0171181	4.64e-22	4.1e-48	0.000339394	1.09081	1.01559	1.1716	1.00098	1.00078	1.00118	1.15766	1.13511	1.18065	1.08452	1.03744	1.13373	18	1	1	0	0	0
80	Magnesium_Hydroxide	0.641148	4.71e-22	4.3e-48	0.000340628	0.978498	0.893026	1.07215	1.00098	1.00078	1.00118	1.15763	1.13508	1.18062	1.0845	1.03742	1.13371	11	1	0	0	0	1
81	Magnesium_Oxide	0.525988	4.61e-22	4.32e-48	0.000340769	0.976491	0.907269	1.05099	1.00098	1.00078	1.00118	1.15762	1.13507	1.18062	1.0845	1.03742	1.13371	17	1	0	0	0	1
82	Malarone	0.628399	4.39e-22	4.33e-48	0.000340788	0.969901	0.856997	1.09768	1.00098	1.00078	1.00118	1.15762	1.13507	1.18062	1.0845	1.03742	1.13371	6	1	0	0	0	0
83	Medroxyprogesterone	0.0253178	4.82e-22	4.15e-48	0.000339738	1.15167	1.01762	1.30338	1.00098	1.00078	1.00118	1.15765	1.1351	1.18065	1.08451	1.03744	1.13372	6	1	1	1	0	0
84	Mefloquine	0.666987	4.45e-22	4.32e-48	0.000340731	0.970676	0.847613	1.11161	1.00098	1.00078	1.00118	1.15762	1.13507	1.18062	1.0845	1.03742	1.13371	5	1	0	0	0	0
85	Menopur	8.33e-13	6.62e-22	1.36e-47	0.00105401	1.4195	1.28965	1.56242	1.00097	1.00078	1.00117	1.15665	1.13413	1.17962	1.07704	1.03026	1.12594	10	1.09e-10	1	1	1	0
86	Menthol	0.475627	4.59e-22	4.34e-48	0.000340838	0.976209	0.913716	1.04298	1.00098	1.00078	1.00118	1.15762	1.13507	1.18062	1.08449	1.03742	1.13371	21	1	0	0	0	1
87	Meperidine	0.696348	4.58e-22	4.3e-48	0.000340647	0.97566	0.862091	1.10419	1.00098	1.00078	1.00118	1.15763	1.13507	1.18062	1.0845	1.03742	1.13371	6	1	0	0	0	0
88	metformin_glucophage	0.3302	5.06e-22	4.19e-48	0.000339935	1.03965	0.961377	1.12431	1.00098	1.00078	1.00118	1.15765	1.13509	1.18064	1.08451	1.03743	1.13373	15	1	0	0	0	0
89	Methyldopa	0.66071	4.48e-22	4.32e-48	0.000340715	0.972665	0.859443	1.1008	1.00098	1.00078	1.00118	1.15762	1.13507	1.18062	1.0845	1.03742	1.13371	6	1	0	0	0	0
90	methylprednisolone_medrol	7.11e-21	2.96e-21	1.21e-47	0.00125135	1.23035	1.17817	1.28484	1.00096	1.00076	1.00116	1.15669	1.13417	1.17965	1.07581	1.02911	1.12463	49	9.32e-19	1	0	1	0
91	metoclopramide_reglan	0.0566811	5.41e-22	4.56e-48	0.000342217	0.977218	0.954329	1.00066	1.00098	1.00078	1.00118	1.15757	1.13503	1.18057	1.08447	1.03739	1.13368	164	1	0	0	0	0
92	metronidazole_flagyl_metrogel	0.675092	5.16e-22	4.33e-48	0.000340819	0.995172	0.972903	1.01795	1.00098	1.00078	1.00118	1.15762	1.13507	1.18062	1.0845	1.03742	1.13371	180	1	0	0	0	0
93	miconazole_monistat	0.720009	4.69e-22	4.29e-48	0.000340588	0.979264	0.873253	1.09814	1.00098	1.00078	1.00118	1.15763	1.13508	1.18063	1.0845	1.03742	1.13371	7	1	0	0	0	1
94	Misoprostol	0.723268	4.69e-22	4.29e-48	0.000340583	0.979513	0.873475	1.09842	1.00098	1.00078	1.00118	1.15763	1.13508	1.18063	1.0845	1.03742	1.13371	7	1	0	0	0	0
95	morphine_mc_contin	0.427711	4.38e-22	4.23e-48	0.000340153	1.01751	0.974792	1.06209	1.00098	1.00078	1.00118	1.15764	1.13509	1.18064	1.08451	1.03743	1.13372	50	1	0	0	0	0
96	naproxen_naprosyn	0.577622	4.86e-22	4.23e-48	0.00034017	1.01853	0.95478	1.08655	1.00098	1.00078	1.00118	1.15764	1.13509	1.18064	1.08451	1.03743	1.13372	22	1	0	0	0	1
99	nitrofurantoin_macrodantin_macrobid	0.984852	4.59e-22	4.29e-48	0.000340568	0.999547	0.953857	1.04742	1.00098	1.00078	1.00118	1.15763	1.13508	1.18063	1.0845	1.03742	1.13371	42	1	0	0	0	0
100	Novarel	1.52e-23	1.14e-21	5.92e-48	0.00572787	1.56505	1.43357	1.70859	1.00097	1.00077	1.00117	1.15724	1.13471	1.18021	1.06473	1.0184	1.11317	12	1.99e-21	1	1	1	0
101	NovoLog	0.646815	4.55e-22	4.31e-48	0.000340689	0.975256	0.876139	1.08559	1.00098	1.00078	1.00118	1.15762	1.13507	1.18062	1.0845	1.03742	1.13371	8	1	0	0	0	0
102	NuvaRing	0.662913	4.66e-22	4.3e-48	0.000340633	0.977778	0.883804	1.08174	1.00098	1.00078	1.00118	1.15763	1.13508	1.18062	1.0845	1.03742	1.13371	9	1	0	0	0	0
103	omeprazole_prilosec	0.550983	4.66e-22	4.32e-48	0.00034072	0.977206	0.905881	1.05415	1.00098	1.00078	1.00118	1.15762	1.13507	1.18062	1.0845	1.03742	1.13371	16	1	0	0	0	0
104	ondansetron_zofran	0.474528	4.25e-22	4.03e-48	0.000335086	0.992959	0.973914	1.01238	1.00098	1.00078	1.00118	1.15768	1.13513	1.18068	1.08461	1.03752	1.13382	246	1	0	0	0	0
105	Ortho_Evra	0.725157	4.76e-22	4.29e-48	0.00034056	0.980958	0.881257	1.09194	1.00098	1.00078	1.00118	1.15763	1.13508	1.18063	1.0845	1.03742	1.13371	8	1	0	0	0	0
106	Ovidrel	0.000465948	1.19e-21	8.66e-48	0.000322786	1.07507	1.03236	1.11955	1.00097	1.00077	1.00117	1.15707	1.13453	1.18006	1.08484	1.03775	1.13406	56	0.0610392	1	1	0	0
107	oxycodone_oxycontin	0.618547	4.52e-22	4.32e-48	0.000340725	0.974656	0.880983	1.07829	1.00098	1.00078	1.00118	1.15762	1.13507	1.18062	1.0845	1.03742	1.13371	9	1	0	0	0	0
108	Oxytocin	0.0168015	4.56e-22	4.11e-48	0.000339433	1.09108	1.01584	1.1719	1.00098	1.00078	1.00118	1.15766	1.13511	1.18065	1.08452	1.03744	1.13373	18	1	1	0	0	0
109	polyethelene_glycols_3350_miralax	0.705389	4.65e-22	4.3e-48	0.000340609	0.978142	0.872253	1.09689	1.00098	1.00078	1.00118	1.15763	1.13508	1.18062	1.0845	1.03742	1.13371	7	1	0	0	0	1
110	Polyethylene_Glycols	0.540424	4.85e-22	4.31e-48	0.000340658	0.979048	0.914876	1.04772	1.00098	1.00078	1.00118	1.15762	1.13507	1.18062	1.0845	1.03742	1.13371	20	1	0	0	0	1
111	Prednisone	0.189949	4.7e-22	4.2e-48	0.000340018	1.06027	0.971429	1.15723	1.00098	1.00078	1.00118	1.15764	1.13509	1.18064	1.08451	1.03743	1.13372	12	1	0	0	0	0
112	Prochlorperazine	0.628025	4.58e-22	4.25e-48	0.000340333	1.01481	0.956227	1.07698	1.00098	1.00078	1.00118	1.15763	1.13508	1.18063	1.0845	1.03743	1.13372	26	1	0	0	0	0
113	Progesterone	0.0999691	4.22e-22	1.25e-48	0.000370672	0.901053	0.795862	1.02015	1.00098	1.00078	1.00118	1.15913	1.13648	1.18223	1.08396	1.0369	1.13315	6	1	0	1	0	0
114	promethazine_phenadoz_phenergan	0.97951	4.59e-22	4.29e-48	0.000340542	1.00062	0.954341	1.04914	1.00098	1.00078	1.00118	1.15763	1.13508	1.18063	1.0845	1.03742	1.13371	41	1	0	0	0	0
115	Prometrium	0.0445185	4.81e-22	4.16e-48	0.000339797	1.12463	1.00288	1.26115	1.00098	1.00078	1.00118	1.15765	1.1351	1.18064	1.08451	1.03744	1.13372	7	1	1	1	0	0
116	Provera	0.0238616	4.58e-22	4.17e-48	0.000339864	1.15333	1.01909	1.30526	1.00098	1.00078	1.00118	1.15764	1.13509	1.18064	1.08451	1.03743	1.13372	6	1	1	0	0	0
117	pulmicort_rhinocort	0.630681	4.5e-22	4.32e-48	0.000340724	0.974053	0.875057	1.08425	1.00098	1.00078	1.00118	1.15762	1.13507	1.18062	1.0845	1.03742	1.13371	8	1	0	0	0	1
118	pyridoxine	0.236538	5.57e-22	4.35e-48	0.000340951	0.978929	0.945012	1.01406	1.00098	1.00078	1.00118	1.15761	1.13506	1.18061	1.08449	1.03742	1.1337	74	1	0	0	0	1
119	ranitidine_zantac	0.233221	4.22e-22	4.45e-48	0.000341514	0.974746	0.934605	1.01661	1.00098	1.00078	1.00118	1.1576	1.13505	1.1806	1.08448	1.03741	1.13369	52	1	0	0	0	1
120	sennosides_USP	0.672249	4.8e-22	4.29e-48	0.000340574	0.980463	0.894817	1.07431	1.00098	1.00078	1.00118	1.15763	1.13508	1.18063	1.0845	1.03742	1.13371	11	1	0	0	0	1
121	sertraline_zoloft	0.494628	4.41e-22	4.35e-48	0.000340899	0.973936	0.902848	1.05062	1.00098	1.00078	1.00118	1.15762	1.13507	1.18062	1.08449	1.03742	1.13371	16	1	0	0	0	0
122	Sodium_Chloride	0.0717365	4.1e-22	5.06e-48	0.000336388	1.03437	0.997018	1.07312	1.00098	1.00078	1.00118	1.1575	1.13495	1.18049	1.08458	1.0375	1.13379	68	1	0	0	0	1
123	sumatriptan_imitrex	0.0267289	5.06e-22	4.14e-48	0.000339624	1.15014	1.01627	1.30165	1.00098	1.00078	1.00118	1.15765	1.1351	1.18065	1.08451	1.03744	1.13373	6	1	1	0	0	0
125	Terazol_3	0.711342	4.61e-22	4.3e-48	0.000340623	0.976905	0.863191	1.1056	1.00098	1.00078	1.00118	1.15763	1.13508	1.18062	1.0845	1.03742	1.13371	6	1	0	0	0	0
126	Tylenol_with_Codeine	0.13192	4.93e-22	4.18e-48	0.000339851	1.07647	0.97807	1.18477	1.00098	1.00078	1.00118	1.15765	1.1351	1.18065	1.08451	1.03743	1.13373	10	1	0	0	0	1
127	valacyclovir_valtrex	0.471722	4.73e-22	4.33e-48	0.000340779	0.977532	0.918871	1.03994	1.00098	1.00078	1.00118	1.15762	1.13507	1.18062	1.0845	1.03742	1.13371	24	1	0	0	0	0
128	Vitamin_B_12	0.422325	4.61e-22	4.35e-48	0.000340902	0.976396	0.921056	1.03506	1.00098	1.00078	1.00118	1.15762	1.13507	1.18062	1.08449	1.03742	1.13371	27	1	0	0	0	1
129	Vitamin_D	0.612428	4.39e-22	4.33e-48	0.000340797	0.970818	0.865718	1.08868	1.00098	1.00078	1.00118	1.15762	1.13507	1.18062	1.0845	1.03742	1.13371	7	1	0	0	0	1
130	Vivelle	7.4e-07	5.71e-22	3.37e-47	0.000308833	1.40849	1.22989	1.61303	1.00098	1.00078	1.00118	1.15601	1.13349	1.17899	1.08511	1.03801	1.13434	5	9.7e-05	1	1	1	0
131	Zithromax	0.625744	4.71e-22	4.3e-48	0.000340636	0.978458	0.896471	1.06794	1.00098	1.00078	1.00118	1.15763	1.13508	1.18062	1.0845	1.03742	1.13371	12	1	0	0	0	0
